# Supplementary material for: In Silico Identification of Molecular Interactions of the Emerging Contaminant Octyl Methoxycinnamate (OMC) on HPT Axis: Implications for Humans and Zebrafish
Source: Pharmaceuticals (Basel). 2025 Dec 16;18(12):1897. doi: 10.3390/ph18121897 (PMC12736302; doi:10.3390/ph18121897)
Supplement: Supplementary file 1 [file pharmaceuticals-18-01897-s001.zip]

Archive with 1 entries (1 files):
- pharmaceuticals-4017431-supplementary.pdf
